# Supplementary material for: Employing Supervised Algorithms for the Prediction of Nanomaterial’s Antioxidant Efficiency
Source: Int J Mol Sci. 2023 Feb 1;24(3):2792. doi: 10.3390/ijms24032792 (PMC9918003; doi:10.3390/ijms24032792)
Supplement: Supplementary file 1 [file ijms-24-02792-s001.zip]

Archive with 1 entries (1 files):
- ijms-2132994-supplementary.pdf
